# Supplementary material for: Association Between Point-of-Care Viral Testing for Influenza and Adenovirus and Antibiotic Management in a Pediatric Emergency Department in Italy
Source: Children (Basel). 2026 Jan 21;13(1):151. doi: 10.3390/children13010151 (PMC12840226; doi:10.3390/children13010151)
Supplement: Supplementary file 1 [file children-13-00151-s001.zip]

Archive with 1 entries (1 files):
- children-4068386-supplementary.pdf
